# Supplementary material for: Tsc1 represses parvalbumin expression and fast-spiking properties in somatostatin lineage cortical interneurons
Source: Nat Commun. 2019 Nov 1;10:4994. doi: 10.1038/s41467-019-12962-4 (PMC6825152; doi:10.1038/s41467-019-12962-4)
Supplement: Supplementary file 4 — Source Data [file 41467_2019_12962_MOESM4_ESM.xlsx]

## Sheet: Fig. 1
tdTomato+ cells/mm2							tdTomato+/SST+ cells/mm2							tdTomato+/PV+ cells/mm2							%SST that express PV							Soma Size (n=100 cells/genotype)
WT	cells/mm2	cHet	cells/mm2	cKO	cells/mm2		WT	cells/mm2	cHet	cells/mm2	cKO	cells/mm2		WT	cells/mm2	cHet	cells/mm2	cKO	cells/mm2		WT	cells/mm2	cHet	cells/mm2	cKO	cells/mm2		WT		cHet		cKO
mouse 1	135.5	mouse 1	127.1	mouse 1	148.8		mouse 1	117.7	mouse 1	107.7	mouse 1	112.6		mouse 1	7.1	mouse 1	7.8	mouse 1	24		mouse 1	0.67	mouse 1	2.4	mouse 1	13.2		ID
mouse 2	117.4	mouse 2	118.8	mouse 2	127.9		mouse 2	96.4	mouse 2	98.1	mouse 2	108.7		mouse 2	4.9	mouse 2	6.4	mouse 2	20.9		mouse 2	0	mouse 2	2.4	mouse 2	13.9		mouse 1	90	mouse 1	128	mouse 1	250
mouse 3	140	mouse 3	139.6	mouse 3	127.8		mouse 3	118.9	mouse 3	120.7	mouse 3	106.1		mouse 3	5.7	mouse 3	3.8	mouse 3	19.7		mouse 3	0	mouse 3	1.8	mouse 3	11.5			143		139		152
mouse 4	125.1	mouse 4	121.8	mouse 4	133.2		mouse 4	114.8	mouse 4	112.1	mouse 4	101.6		mouse 4	11.7	mouse 4	7.3	mouse 4	20.9		Avg	0.223333		2.2		12.8667			112		110		149
mouse 5	144	mouse 5	125				mouse 5	136.7	mouse 5	107.7				mouse 5	5.3	mouse 5	7.4				STDEV	0.386825		0.34641		1.23423			101		131		193
mouse 6	125.5	mouse 6	142				mouse 6	97.3	mouse 6	101.4				mouse 6		mouse 6	9.4				SEM	0.223333		0.2		0.712585			116		125		149
Avg	131.25		129.05		134.425		Avg	113.633		107.95		107.25		Avg	6.94		7.01667		21.375										108		127		219
STDEV	10.197		9.55861		9.90972		STDEV	15.1094		7.99794		4.61772		STDEV	2.78711		1.85733		1.83916										74		97		296
SEM	4.16291		3.90229		4.95486		SEM	6.1684		3.26514		2.30886		SEM	1.24643		0.758251		0.919579										101		115		234
																													95		120		300
																													90		78		259
																													79		140		186
																													121		102		137
																													124		110		187
																													121		91		113
																													110		99		113
																													127		122		247
																													99		81		81
																													103		72		233
																													137		131		239
																													112		117		198
																													104		97		258
																													68		98		315
																													105		174		316
																													90		82		299
																													79		81		265
																												mouse 2	133	mouse 2	127	mouse 2	152
																													106		150		155
																													103		101		191
																													124		73		134
																													120		264		94
																													128		128		102
																													126		267		70
																													89		104		122
																													150		181		109
																													145		190		92
																													172		140		131
																													159		120		117
																													71		140		91
																													75		171		114
																													90		154		93
																													81		107		114
																													105		125		96
																													92		189		128
																													126		230		107
																													80		183		114
																													57		129		75
																													74		100		97
																													123		165		112
																													171		143		148
																													111		146		168
																												mouse 3	69	mouse 3	113	mouse 3	259
																													77		113		233
																													114		118		131
																													127		127		242
																													126		114		198
																													148		53		106
																													135		121		102
																													89		77		122
																													131		66		240
																													159		115		132
																													118		67		116
																													157		72		95
																													133		68		182
																													120		75		220
																													118		62		125
																													120		69		192
																													139		128		112
																													81		108		241
																													109		114		179
																													145		102		142
																													132		137		228
																													92		114		126
																													87		101		195
																													97		78		119
																													106		80		90
																												mouse 4	126	mouse 4	118	mouse 4	107
																													143		107		122
																													97		118		135
																													140		121		152
																													99		102		112
																													107		155		155
																													94		67		84
																													144		90		177
																													100		116		150
																													88		112		132
																													100		118		141
																													129		91		189
																													127		96		106
																													99		77		174
																													98		58		198
																													83		92		276
																													76		91		126
																													80		94		148
																													88		98		110
																													90		95		169
																													76		92		236
																													88		82		224
																													113		93		239
																													87		113		121
																													67		87		121
																												Avg	108.88		114.69		163.45

## Sheet: Fig. 2
%WT SST+ CINs that express pS6
	#sst	#sst/pS6	%
mouse 1	44	10	22.7273
mouse 2	48	9	18.75
mouse 3	53	11	20.7547
		Avg	20.744
		STDEV	1.98866
		SEM	1.14815
%WT PV+ CINs that express pS6
	#pv	#pv/pS6	%
mouse 1	85	53	62.3529
mouse 2	63	50	79.3651
mouse 3	60	38	63.3333
		Avg	68.3505
		STDEV	9.55153
		SEM	5.51458

## Sheet: Fig. 3
3c	Resting membrane potential				Input resistance				3f	Rheobase
	WT	cHet	cKO		WT	cHet	cKO			WT	cHet	cKO
	-69	-75.5	-62		456	64	406			50	275	50
	-65	-65	-73		383	461	197			50	50	75
	-68	-66	-68		563	299	518			50	50	25
	-70	-65.5	-70		452	365	362			25	50	50
	-67	-70	-73		218	124	474			100	150	50
	-70	-68	-66		224	351	374			100	75	50
	-68		-76.5		412		207			50		75
		-67				294					25
	-68	-59	-76		356	291	305			50	75	75
	-64	-72	-62		418	215	308			25	75	75
	-78	-63	-69		239	440	346			125	25	25
	-66	-65	-60		91	360	494			175	50	25
	-73	-65	-64		432	195	167			25	125	75
		-65				327					50
	-66		-75		344		66.8			25		175
	-67.5	-66	-66		349	447	102			50	50	250
	-65.5	-66	-66		441	275	146			25	50	175
	-74	-74.5	-74		251	181.7	78			50	50	225
	-68	-75	-66		250	157	228			75	125	50
		-69	-66			278	186				50	100
	-64	-70	-71		553	236	108			25	100	150
	-65	-68	-67		402	339	71			25	125	125
	-64	-60			227	189				50	100
	-65		-70		528		138			50		75
	-64		-69		288		99.3			50		225
			-65				248					150
			-70.6				100					200
			-70				200					100
			-67				164					75
			-65				99					225
3g	Firing output (Number of Spikes)
	WT
	Current	Cell1	Cell2	Cell3	Cell4	Cell5	Cell6	Cell7	Cell8	Cell9	Cell10	Cell11	Cell12	Cell13	Cell14	Cell15	Cell16	Cell17	Cell18	Cell19	Cell20	Cell21	Cell22
	0	0	0	0	0	0	0	0	0	0	0	0	0	0	0	0	0	0	0	0	0	0	0
	25	1	1	0	7	0	0	1	0	1	0	0	3	1	0	1	0	0	3	3	0	1	0
	50	9	4	3	15	0	0	5	3	7	0	0	7	7	2	6	3	0	10	10	0	9	4
	75	10	7	6	21	1	0	11	8	11	0	0	9	10	6	9	12	1	14	17	3	10	13
	100	16	8	9	24	1	2	11	12	13	0	0	10	12	9	13	21	5	16	20	6	13	13
	125	20	11	12	27	3	3	16	15	15	1	0	11	13	13	16	28	10	18	20	9	16	20
	150	21	14	16	25	3	3	22	18	14	1	0	14	14	17	17	27	14	19	25	15	12	22
	175	23	13	16	27	4	4	21	20	13	3	1	15	16	20	19	30	19	21	22	16	13	24
	200	25	11	17	24	5	4	27	23	11	3	1	15	16	22	21	42	21	17	22	15	9	26
	225	26	9	17	27	5	5	15	27	5	6	3	18	17	23	22	31	26	20	18	18	11	28
	250	28	8	11	22	6	5	23	26	6	7	4	15	19	25	24	30	28	17	12	16	11	29
	275	29	7	9	25	6	5	9	28	7	9	7	16	18	27	24	28	28	18	10	17	9	30
	300	30	4	5	24	6	5	7	29	7	9	8	16	19	28	26	14	31	15	8	21	8	29
	325	32	4	5	23	4	5	6	28	6	7	11	15	17	29	26	10	34	10	9	13	8	32
	350	32	3	4	22	5	5	5	28	7	11	19	17	17	30	26	9	36	8	7	14	7	26
	375	33	2	3	14	4	4	4	23	6	12	69	16	13	31	25	8	39	6	7	10	4	29
	400	24	2	3	16	3	4	3	26	4	10	51	9	7	32	26	6	40	5	6	9	3	26
	425	30	2	2	9	3	3	3	18	3	12	55	2	7	33	24	5	37	5	5	10	3	18
	450	23	2	2	6	2	3	3	15	2	10	63	2	5	34	25	4	35	4	4	11	3	19
	475	16	2	2	6	2	3	2	11	2	11	56	2	5	35	17	3	37	4	3	9	2	16
	cHet
	Current	Cell1	Cell2	Cell3	Cell4	Cell5	Cell6	Cell7	Cell8	Cell9	Cell10	Cell11	Cell12	Cell13	Cell14	Cell15	Cell16	Cell17	Cell18	Cell19	Cell20	Cell 21
	0	0	0	0	0	0	0	0	0	0	0	0	0	0	0	0	0	0	0	0	0	0
	25	0	7	4	4	0	0	0	1	0	3	1	0	0	0	0	0	0	0	0	0	0
	50	0	19	11	11	6	3	6	7	0	12	9	0	1	3	2	0	0	0	0	0	0
	75	0	28	15	15	12	8	14	11	1	19	12	1	6	6	8	0	0	3	0	0	0
	100	0	34	19	19	15	6	19	17	3	24	17	3	12	10	12	1	0	15	0	1	1
	125	0	40	21	21	17	6	24	21	7	28	20	3	14	7	16	6	2	20	1	12	2
	150	0	44	24	24	19	6	28	24	11	10	22	4	17	7	20	10	6	27	11	8	2
	175	0	48	26	26	19	8	32	25	13	8	21	5	19	14	23	17	9	34	23	10	4
	200	0	53	26	26	20	8	35	27	19	6	21	5	19	19	27	21	13	40	28	16	6
	225	0	55	29	29	21	8	41	28	27	6	19	6	20	10	30	27	13	46	29	19	5
	250	0	25	30	30	21	8	41	23	30	4	16	5	16	12	33	32	14	51	23	28	6
	275	0	12	31	31	20	8	42	24	40	4	25	6	25	11	36	35	13	55	46	22	8
	300	0	9	29	29	20	8	50	18	47	3	14	6	13	17	39	39	20	60	50	30	8
	325	0	7	31	31	13	8	42	11	52	2	12	6	13	16	41	42	20	66	45	32	9
	350	0	6	32	32	13	7	25	5	53	3	14	6	16	16	43	45	23	70	54	17	9
	375	1	5	31	31	12	6	21	4	57	2	11	5	15	15	45	46	25	74	57	21	9
	400	2	4	32	32	12	4	8	4	58	2	7	5	14	15	47	47	26	76	59	19	26
	425	6	4	34	34	8	3	7	4	61	2	6	4	12	15	49	50	30	79	57	31	9
	450	21	3	28	31	8	3	6	4	56	2	5	4	9	13	52	51	29	83	50	22	14
	475	53	3	18	29	7	3	5	3	21	2	5	4	10	13	53	52	28	84	34	33	12
	cKO
	Current	Cell1	Cell2	Cell3	Cell4	Cell5	Cell6	Cell7	Cell8	Cell9	Cell10	Cell11	Cell12	Cell13	Cell14	Cell15	Cell16	Cell17	Cell18	Cell19	Cell20	Cell21	Cell22	Cell23	Cell24	Cell25	Cell26
	0	0	0	0	0	0	0	0	0	0	0	0	0	0	0	0	0	0	0	0	0	0	0	0	0	0	0
	25	0	0	9	0	0	0	0	0	3	0	0	0	0	0	0	0	0	0	0	0	0	0	0	0	0	0
	50	2	0	16	2	1	5	0	0	12	0	0	0	0	1	0	0	0	0	0	0	0	0	0	0	0	1
	75	14	1	20	7	6	5	1	2	18	1	0	0	0	6	0	0	0	1	0	0	0	0	1	0	0	6
	100	19	11	22	20	13	12	5	10	21	3	0	0	0	7	1	0	0	1	0	0	0	2	3	0	0	7
	125	23	28	25	23	14	10	9	14	26	4	0	0	0	10	2	0	1	1	0	0	0	7	6	0	0	10
	150	27	45	27	29	18	11	12	18	29	5	0	0	0	14	5	1	1	3	0	3	0	9	12	0	0	14
	175	30	59	28	35	21	10	16	21	30	9	0	5	1	20	8	1	1	4	1	6	0	12	16	0	1	20
	200	33	74	29	37	23	15	18	23	32	10	0	8	2	25	12	2	1	12	0	8	1	15	29	0	1	25
	225	35	82	20	40	22	12	19	25	34	13	0	12	2	28	14	4	2	20	0	11	3	19	33	8	2	28
	250	36	90	16	35	27	16	18	27	39	11	1	14	4	28	16	4	2	45	19	40	7	21	38	3	3	28
	275	38	96	13	29	28	11	22	28	38	19	2	18	7	34	21	5	3	54	31	45	10	22	42	27	3	34
	300	40	105	11	35	21	18	19	30	36	18	2	21	11	36	24	7	8	61	37	50	13	22	46	33	5	36
	325	42	110	10	39	23	15	20	31	36	19	5	24	13	37	27	7	12	67	41	52	10	25	49	36	5	37
	350	43	115	9	41	21	11	18	32	37	22	4	27	15	38	31	9	12	72	46	55	17	26	53	38	10	38
	375	46	118	8	26	20	15	21	33	29	22	6	30	19	42	28	12	13	78	51	58	22	26	56	40	15	42
	400	46	122	8	29	23	15	12	34	18	21	6	33	19	43	31	14	20	82	55	60	30	27	60	43	18	43
	425	47	125	6	20	16	13	11	35	18	12	13	35	22	45	31	13	22	87	58	61	29	27	64	45	20	45
	450	43	127	3	23	17	12	10	35	15	12	13	37	26	47	34	16	23	91	61	61	33	27	67	46	23	47
	475	50	130	2	14	12	16	8	36	10	13	17	40	26	48	38	16	25	94	63	57	39	29	71	48	32	48
3h	WT			cHet			cKO			WT FS PV-Cre
	CV ISI	Max Firing freq		CV ISI	Max Firing freq		CV ISI	Max Firing freq		CV ISI	Max Firing freq
	1.47971	41.25		0.32339	66.25		0.581	62.5		0.138902	132
	0.497784	17.5		0.575552	68.75		0.183	162		0.122	128
	2.17	21.25		1.08006	42.5		0.726	36		0.1673	105
	1.1973	33.75		2.13958	42.5		0.353	51		0.1932	64
	0.781821	7.5		0.307431	26.25		0.591	35		0.1736	104
	0.869691	6.25		0.588112	10		0.472	20		0.123	124
	0.842134	33.75					1.2	26		0.1304	127
				0.831062	62.5					0.122	115
	0.817277	36.25		0.71925	35		0.608	45
	0.635989	18.75		0.4	76.25		3.5	18
	0.68133	15		0.765011	35		0.86	23
	0.411675	86.25		0.828914	31.25		0.888	48
	1.35876	22.5		0.510458	7.5		1.07211	27.5
				0.602858	31.25
	1.57885	23.75					1.93	21.25
	0.698809	43.75		2.72871	23.75		0.409555	50
	0.955936	32.5		0.654107	66.25		1.17349	32.5
	0.486487	52.5		1.1486	65		0.479706	10
	0.745535	50		5.28619	37.5		0.390676	60
				0.30309	105		0.961061	47.5
	0.786347	26.25		0.367793	73.75		0.431349	20
	0.627762	31.25		1.05082	41.25		0.8	31.25
	2.42781	26.25		0.470393	32.5
	2.79687	20					0.196762	117.5
	0.538876	40					0.394804	78.75
							0.335889	76.25
							0.564325	48.75
							0.712939	36.25
							0.376656	88.75
							0.211838	60
3i	AP amplitude			3j	AP threshold			3k	AP maxdV/dt			3l	Ap half-width			3m	fAHP amplitude
	WT	cHet	cKO		WT	cHet	cKO		WT	cHet	cKO		WT	cHet	cKO		WT	cHet	cKO
	85.5408	82.2144	86.6089		-47.1497	-52.0935	-46.6003		228.882	429.688	297.852		0.975633	0.361875	0.603821		8.02612	15.5334	16.3422
	86.731	91.3391	87.5092		-46.5698	-50.6897	-53.0243		226.44	332.031	368.958		0.865773	0.548906	0.410602		10.8948	16.6626	19.1956
	89.9353	87.7686	85.0525		-45.8069	-55.9082	-48.9502		272.827	337.524	260.01		0.809045	0.695463	0.768814		10.1318	8.60596	12.5427
	92.041	82.6721	73.8		-47.6685	-44.7388	-42		344.238	301.514	239		0.63268	0.62233	0.65		14.6179	14.0381	19.13
	90.6372	83.1909	95.5811		-49.3774	-51.6052	-53.3447		328.979	438.232	357.666		0.696557	0.370744	0.732118		12.4207	17.4255	11.6882
	95.1538	87.677	92.041		-48.5535	-48.7671	-46.5393		382.08	338.135	344.849		0.617284	0.608752	0.720106		12.085	12.4512	15.1672
	93.5364		87.3413		-48.3398		-50.2014		319.824		330.2		0.642342		0.591321		10.4065		10.9253
		93.2922				-53.772				406.799				0.568965				9.41467
	93.2922	93.1549	90.8203		-49.0112	-48.7366	-48.8586		335.693	415.039	272.217		0.757846	0.594655	0.876606		12.3901	11.5051	13.1226
	93.4143	97.0764	90.3015		-46.7529	-51.0101	-50.5371		324.097	458.984	300.903		0.645799	0.519606	0.71657		13.5498	15.1215	11.3525
	93.8416	89.5538	88.0432		-49.8962	-50.415	-50.354		374.146	263.977	311.279		1.05515	0.615852	0.785156		5.09644	12.3138	12.97
	90.8813	91.9342	89.9048		-53.894	-48.3093	-51.4221		440.063	304.871	299.683		0.429453	0.761807	0.796841		13.092	10.3912	11.3525
	91.1865	90.9576	95.3979		-49.1638	-49.8505	-54.3213		300.293	385.742	332.031		0.703309	0.619366	0.674454		7.96509	8.40759	11.9629
		91.4917				-46.814				313.416				0.714671				10.6506
	98.0835		97.4579		-47.4548		-52.6276		357.056		487.061		0.742264		0.490612		8.94165		13.1073
	95.9473	97.3053	83.6487		-48.7518	-49.8962	-44.9677		310.364	350.952	339.661		0.769048	0.730542	0.629946		12.3291	8.75854	12.4207
	79.2389	95.7642	91.2781		-44.0369	-49.3622	-48.1873		233.154	407.41	399.17		0.93932	0.558656	0.509323		8.63647	9.27734	13.9771
	81.604	92.1478	91.0339		-49.4232	-54.0161	-52.6886		239.563	397.644	449.829		0.721803	0.53429	0.541166		14.5874	8.62122	11.2915
	95.5963	100.723	90.683		-45.9137	-54.5349	-48.5229		418.396	440.674	382.08		0.554464	0.521604	0.641793		15.4724	9.49097	15.3809
		96.2524	87.9364			-50.9644	-52.5513			443.726	374.146			0.440056	0.587523			18.2343	14.1144
	88.7909	84.8083	92.0258		-52.2461	-49.3011	-53.3752		279.541	359.802	406.494		0.719416	0.495069	0.559242		13.8092	16.6016	8.78906
	85.083	89.9506	99.7925		-47.76	-50.2472	-57.3578		269.165	376.282	476.99		0.695152	0.496046	0.406701		13.7939	16.1133	16.1896
	89.5996	96.756			-48.8739	-53.4515			361.328	445.862			0.649271	0.457436			13.1226	19.3939
	85.6934		85.6		-50.827		-53		251.16		410		0.973522		0.39		7.1106		18.49
	92.2546		85.0067		-47.5922		-48.1262		333.557		405.579		0.680327		0.476146		14.9994		17.0135
			87.1429				-47.2412				391.846				0.559046				16.983
			84.4879				-46.0052				322.876				0.598765				14.0381
			91.8579				-46.1121				403.137				0.595536				13.8702
			96.6339				-48.4772				487.061				0.405535				21.8658
			90.4083				-48.0499				454.712				0.404178				18.0206

## Sheet: Fig. 4
Fig. 4b	%tdTomato that express Kv3.1							Raw data (cells counted)
	WT	%	cHet	%	cKO	%		WT	tdTomato+	tdTomato+/Kv3.1+	cHet	tdTomato+	tdTomato+/Kv3.1+	cKO	tdTomato+	tdTomato+/Kv3.1+
	mouse 1	4.2	mouse 1	9.9	mouse 1	15		mouse 1	143	6	mouse 1	142	14	mouse 1	140	21
	mouse 2	3.1	mouse 2	9	mouse 2	18.6		mouse 2	130	4	mouse 2	144	13	mouse 2	129	24
	mouse 3	2.3	mouse 3	5.2	mouse 3	11.9		mouse 3	132	3	mouse 3	155	8	mouse 3	177	21
	Avg	3.2		8.03333		15.1667
	STDEV	0.953939		2.49466		3.35311
	SEM	0.550757		1.44029		1.93592
Fig. 4d				Fig. 4e
	Number of Spikes				Spike number	1	2	3	4	5	6	7	8	9	10	11	12	13	14	15	16	17	18	19	20	21	22	23	24	25	26	27	28	29	30	31	32	33	34	35	36	37	38	39	40
Current(pA)	low Kv3.1	High Kv3.1		Inst. Frequency (Hz)	low Kv3.1	156.811	99.1022	66.7527	70.5769	70.5031	70.3536	70.2015	70.0443	69.8881	69.7269	69.5691	69.4095	69.2483	69.0875	68.9247	68.7636	68.6005	68.4388	68.2774	68.1129	67.9531	67.792	67.6309	67.4715	67.3142	67.1557	66.9994	66.8456	66.6898	66.54	66.3889	66.2395	66.0946	65.9476	65.8042	65.6637	65.5243	65.3856	65.2513	65.1189
50	14	0			High Kv3.1	119.103	116.232	113.565	111.706	110.496	109.725	109.221	108.889	108.642	108.471	108.325	108.214	108.114	108.028	107.946	107.875	107.804	107.731	107.672	107.614	107.546	107.489	107.429	107.373	107.313	107.26	107.201	107.151	107.092	107.035	106.986	106.93	106.881	106.824	106.776	106.718	106.67	106.623	106.566	106.519
100	35	32
150	52	63
200	67	87
250	81	106
300	92	123
Fig, 4f				Fig. 4g				Fig. 4h				Fig. 4i
	Max Firing freq (Hz)				SFA index				AP half-width				fAHP amplitude (mV)
	low Kv3.1	High Kv3.1			low Kv3.1	High Kv3.1			low Kv3.1	High Kv3.1			low Kv3.1	High Kv3.1
Model1	64	89		Model1	2.6	1.4		Model1	0.732125	0.439211		Model1	4	20.9
Model2	45	64		Model2	2.07	1.68		Model2	0.785844	0.6		Model2	10.6	25
Model3	75	94		Model3	2.9	1.8		Model3	0.504388	0.393125		Model3	18.8	21.8
Model4	92	123		Model4	2.35	1.1		Model4	0.563447	0.244765		Model4	19.5	37.4
Mean	69	92.5		Mean	2.48	1.495		Mean	0.646451	0.419275		Mean	13.225	26.275
SEM	9.85732	12.1003		SEM	0.176965	0.156072		SEM	0.0669838	0.0731416		SEM	3.67931	3.81125

## Sheet: Fig. 5
Fig. 5b								Fig. 5d
sIPSC frequency (Hz)				sIPSC amplitude (pA)				mIPSC frequency (Hz)				mIPSC amplitude (pA)
WT	cHets	cKOs		WT	cHets	cKOs		WT	cHets	cKOs		WT	cHets	cKOs
4	3.9	3.8		66.6	19.4	24.8		4.22	4	4.5		25	17.8	21.1
4	3.8	4		42	32.5	36.2		5.3	4.44	5.55		29.4	25.2	26.6
3.65	3.2	4.23		33.9	25.4	31		4.4	4	3.76		24.7	16.6	19
3.6	4.4	2.88		37	22.1	23.4		4.5	2.6	3.45		28.6	18.7	18.9
4.4	4.4	2.9		33.2	22.1	13.7		5.32	5.17	1.56		30.2	19.5	11.3
6.23	2.95	2.5		55.23	35	17.3		6.4	4.4	2.19		34.5	22.1	14.3
4.5	3.33	3.35		31.9	22.9	19.3		4.6	4.7	3.9		17.7	19.9	15.9
5.6	3.66	3.4		22.5	23.2	19.6		5.85	3.78	3.42		21.7	18.7	15.9
5.11	3.66	4.08		35.4	23.2	25.58		5.27	3.78	4.8		21.6	18.7	18.5
5.3		2		29.2		27		4.78		2.3		21.6		26.2
5.5		2.3		22.2		20.5		4.4		2		17.2		16
4		3.16		29.5		37.4		4.1		3.84		23.7		20.3
3.4		3.9		19.1		37.3		3.3		5.7		15.8		16.2
5				33.9				2.6				21.1
Fig 5g
oIPSC amplitude (pA)
	WT						cHets						cKOs
Light intensity	0.05	0.1	0.25	0.5	1		0.05	0.1	0.25	0.5	1	Light intensity	0.05	0.1	0.25	0.5	1
	1181.64	1356.32	1460.01	1491.46	1575.06		1372.87	1551.71	1686.65	1719.79	1741.86		1159.36	1480.56	2003.04	2085.15	2228.84
	2174.55	2821.24	3061.19	3021.32	3078.66		2371.81	2473.2	2444.24	2368.34	2367.58		1076.79	1345.62	1748.86	1910.44	2092.08
	1878.54	2653.46	3107.18	3287.99	3276.51		2175.3	2470.82	2445.97	2493.01	2445.82		2755.68	2806.83	2943.87	2952.8	2902.16
	2227.14	3131.33	3273.02	3352.16	3438.74		501.361	968.07	1184.54	1580.71	1410.89		1642.81	1649.54	1623.52	1603.32	1692.26
	1263.37	1581.91	1731	1764.34	1809.06		575.852	1414.46	1999.75	2137.02	2275.97		1631.39	2017.38	2548.52	2757.54	2623.42
	2706.9	2992.24	3031.26	3586.64	3586.64		1611.44	2120.78	2145.33	2197.48	2205.92		1631.39	1838.61	2228.34	2456.5	2588.15
	1429.48	2054.52	2598.34	2780.46	2780.46		992.465	1358.54	3512.55	3652.44	3646.39		500.565	1127.96	1512.45	1614.03	1614.03
	577.688	1013.39	1917	2538.21	2747.66		2067.04	3988.33	4447.23	4476.68	4446.41		772.438	990.562	1222.2	1280.72	1362.71
	441.394	1206.66	1879.61	2552.64	2774.69		2264.47	2368.1	2247.44	1752.36	1602.55		1966.35	2264.19	2510.51	2634.87	2413.64
	1075.08	1339.48	1851.26	1943.75	2030.73		2522.04	3133.72	3312.49	3245.19	3261.75		1019.35	1882.19	2099.89	2321.32	2321.32
	1031.57	1301.2	1575.87	1548.95	1452.6		2081.5	2674.06	3302.56	3210.27	3298.08		390.925	735.25	746.231	756.941	620.632
	999.169	1404.78	1718.27	1669.34	1700.72		1929.14	1802.39	2362.39	2353.02	2255.93		819.044	1459.56	1709.25	1702.6	1911.38
	693.331	1184.3	1620.56	1626.84	1736.87		2202.4	2254.11	2446.49	2416.13	2310.01		680.757	1604.83	2050.76	2241.12	2545.39
	1167.9	2720.31	2730.12	2875.17	2919.39		1313.53	1867.57	2024.17	2074.85	2037.34		748.611	1346.66	1791.02	2123.01	2209.89
	2653.01	4236.41	4525.39	4472.05	4111.6		1158.25	1484.27	2064.63	2300.67	2265.44		1677.75	2242.17	2942.86	3163.21	3366.11
	2823.61	3034.63	3370.91	3578.5	3477.3		1207.61	1509.39	1733.98	1938.75	2042.11		1677.75	2232.46	2831.96	3032.72	3072.24
	2107.94	2366.27	2741.3	2687.44	2630.98		599.027	1062.02	1431.42	1384.32	1453.95		672.793	1206.59	1716.8	2609.23	2949.45
	1807.15	2451.59	2792.09	2887.47	2796.47		1490.84	1641.41	1537.39	1535.22	1614.27		1138.04	1751.4	1948.2	1867.53	1849.4
	1110.38	1686.4	1882.75	1918.17	1832.73		1510.92	1730.67	1794.48	1718.25	1806.23		615.53	834.703	1129.42	1131.28	1141.28
	2120.53	2175.25	2349.01	2391.84	2496.11		5417.87	6468.26	7108.36	7103.54	7297.58		854.821	1307.83	1576.18	1539.81	1451.49
	2166.19	2111.64	2252.15	2332.24	2336.94		1905.12	2489.97	2935.13	2959.7	2928.61		796.59	1305.43	1582.04	1762.27	1931.13
							1310.69	1570.93	1785.86	1884.91	2051.32		663.853	1227.06	1547.85	1775.63	1808.07
							1714.85	2077.18	2251.88	2407.44	2453.41		1457.28	1779.19	2049.08	2050.21	2071.47
							851.955	1138.5	1699.09	1762.96	1837.52		1280.45	1600.01	2049.08	1796.8	1832.59
													373.535	624.647	731.854	790.968	778.208
Fig. 5i		WTs											cHets										cKOs
Pulse number	1	2	3	4	5	6	7	8	9	10		1	2	3	4	5	6	7	8	9	10		1	2	3	4	5	6	7	8	9	10
	1	0.892582	0.779577	0.761013	0.700455	0.700095	0.684235	0.673421	0.658822	0.686397		1	0.864368	0.7788	0.745069	0.701398	0.675301	0.702285	0.691811	0.688616	0.659146		1	0.882944	0.79282	0.767984	0.692741	0.688654	0.661407	0.644326	0.638562	0.629445
	1	0.905466	0.766312	0.716192	0.702286	0.692013	0.694815	0.679354	0.663892	0.651025		1	0.822671	0.720274	0.654962	0.639773	0.622053	0.610282	0.615598	0.597371	0.588511		1	0.836741	0.734019	0.678725	0.683849	0.643094	0.666093	0.616996	0.632726	0.61926
	1	0.790724	0.66301	0.609493	0.619522	0.593163	0.60399	0.594494	0.591033	0.55571		1	0.804531	0.683598	0.673468	0.645705	0.623569	0.635575	0.61519	0.600308	0.601809		1	0.886593	0.773393	0.714617	0.655218	0.670145	0.647029	0.625674	0.626192	0.624845
	1	0.846834	0.702987	0.636838	0.588917	0.642199	0.607887	0.582401	0.572421	0.588174		1	0.881282	0.834871	0.765591	0.786106	0.78123	0.712622	0.737509	0.689585	0.688408		1	0.929323	0.845873	0.806915	0.803935	0.795845	0.77775	0.777325	0.763487	0.766255
	1	0.825497	0.731263	0.647467	0.614598	0.614457	0.5806	0.602607	0.587372	0.59908		1	0.75326	0.721284	0.688173	0.66232	0.643497	0.617417	0.626035	0.57773	0.606078		1	0.866609	0.717079	0.723963	0.665957	0.710308	0.667086	0.651738	0.651061	0.650722
	1	0.800731	0.715002	0.659868	0.646043	0.606451	0.59459	0.584937	0.547799	0.541173		1	0.860856	0.769801	0.730391	0.690696	0.687993	0.662526	0.644884	0.619275	0.625819		1	0.871883	0.737759	0.690902	0.685005	0.669277	0.652566	0.655296	0.636401	0.643391
	1	0.788895	0.700388	0.64167	0.636831	0.626937	0.613387	0.6093	0.579189	0.589298		1	0.748874	0.663491	0.621534	0.604071	0.611489	0.59843	0.590858	0.570767	0.55145		1	0.786998	0.713531	0.58449	0.604277	0.578296	0.563672	0.553349	0.576576	0.585695
	1	0.794002	0.666595	0.660316	0.641377	0.640668	0.596714	0.637427	0.601676	0.581319		1	0.87272	0.78205	0.761449	0.763286	0.74859	0.710931	0.697284	0.7108	0.677733		1	0.922072	0.802691	0.751279	0.706962	0.720656	0.685426	0.692771	0.659035	0.65916
	1	0.740818	0.628278	0.597559	0.583844	0.552656	0.558574	0.587602	0.541947	0.52034		1	0.74203	0.559503	0.533808	0.5321	0.525745	0.49718	0.491781	0.45898	0.472306		1	0.837384	0.74713	0.767776	0.716455	0.645863	0.655892	0.630723	0.641144	0.597688
	1	0.803496	0.720483	0.685563	0.67331	0.653859	0.641146	0.640687	0.607451	0.595505		1	0.875688	0.706322	0.636915	0.605541	0.576355	0.602805	0.570062	0.554375	0.571339		1	0.85941	0.718584	0.680113	0.645407	0.607171	0.593053	0.593406	0.593523	0.53564
	1	0.844746	0.760643	0.805036	0.801102	0.722431	0.799042	0.720557	0.742286	0.719995		1	0.811755	0.656375	0.581182	0.565933	0.549019	0.545251	0.526321	0.525094	0.535348		1	0.826614	0.65649	0.617741	0.601994	0.536925	0.510717	0.480235	0.478886	0.428945
	1	0.771124	0.641595	0.624348	0.60315	0.600994	0.563446	0.5356	0.550332	0.527875		1	0.824598	0.690688	0.592928	0.550492	0.541534	0.514657	0.564166	0.514343	0.528803		1	0.911212	0.828072	0.765795	0.742108	0.734107	0.736774	0.703361	0.68234	0.655045
	1	0.742538	0.578261	0.553345	0.529593	0.513813	0.530921	0.486405	0.4683	0.49305		1	0.696556	0.57874	0.52874	0.512892	0.53132	0.473825	0.44692	0.468174	0.465348		1	0.681313	0.598973	0.534168	0.499098	0.496048	0.476988	0.499479	0.477369	0.456784
	1	0.917313	0.695474	0.650022	0.604395	0.565936	0.578523	0.574852	0.485172	0.45423		1	0.717089	0.568141	0.491397	0.482012	0.510923	0.468843	0.481709	0.442958	0.454311		1	0.787827	0.636425	0.567646	0.575205	0.543847	0.534791	0.521096	0.514884	0.507175
	1	0.81905	0.651194	0.5781	0.584767	0.554767	0.512863	0.546434	0.492863	0.479768		1	0.723592	0.570048	0.478581	0.477721	0.449048	0.431844	0.432991	0.433995	0.421666		1	0.834916	0.711863	0.650225	0.667465	0.573937	0.603686	0.593318	0.578557	0.576416
	1	0.861026	0.740518	0.677574	0.683595	0.638555	0.644416	0.614309	0.627395	0.605558		1	0.81401	0.724544	0.754302	0.694595	0.681623	0.712526	0.674565	0.667316	0.65072		1	0.876625	0.745819	0.724824	0.740039	0.672454	0.666321	0.655469	0.653582	0.623033
	1	0.777756	0.635082	0.613759	0.62156	0.587062	0.559412	0.569293	0.568079	0.55109		1	0.820636	0.678368	0.601311	0.605086	0.679539	0.639319	0.579704	0.638798	0.604565		1	0.715313	0.571597	0.55175	0.541238	0.524372	0.492286	0.496679	0.470086	0.476754
	1	0.703399	0.566096	0.510186	0.518132	0.478986	0.477532	0.502919	0.481892	0.480051		1	0.856054	0.7026	0.649086	0.650391	0.637339	0.649832	0.655985	0.605455	0.58308		1	0.974257	0.866769	0.761682	0.760145	0.768214	0.707602	0.692136	0.677824	0.680609
	1	0.809428	0.665882	0.683558	0.658169	0.650885	0.617462	0.618855	0.617462	0.583826		1	0.798082	0.655019	0.60513	0.606346	0.594178	0.605825	0.611561	0.564453	0.543593		1	0.933825	0.830869	0.808258	0.769668	0.763036	0.754443	0.756704	0.741178	0.724597
	1	0.728851	0.580565	0.587891	0.492582	0.526836	0.477616	0.469851	0.474109	0.445429		1	0.724705	0.508652	0.484449	0.457127	0.440682	0.408679	0.394891	0.393584	0.394722		1	1.02115	0.930649	0.845499	0.821133	0.805067	0.771328	0.757672	0.752852	0.767847
	1	0.756467	0.641773	0.596959	0.544455	0.575122	0.557842	0.551671	0.549677	0.537999		1	0.66133	0.510871	0.448794	0.428212	0.421278	0.411152	0.400145	0.407189	0.404328		1	0.939032	0.852709	0.81516	0.764838	0.756902	0.793483	0.716257	0.725934	0.74587
												1	0.782875	0.63713	0.585684	0.552142	0.558946	0.547726	0.53555	0.531253	0.539609		1	0.83137	0.733824	0.693989	0.689767	0.684277	0.655703	0.663163	0.658096	0.630225
												1	0.892384	0.708735	0.68677	0.670783	0.650768	0.620224	0.626723	0.588771	0.605278		1	0.823891	0.750856	0.741603	0.71498	0.740179	0.705156	0.680669	0.678107	0.696187
												1	0.852383	0.731895	0.695191	0.661678	0.692398	0.692797	0.702372	0.667662	0.635745		1	0.942087	0.85069	0.808154	0.787029	0.7797	0.752683	0.772802	0.74248	0.756276
Fig. 5J
Paired pulse ratio -- 100 ms				Paired pulse ratio -- 50 ms
WT	cHets	cKOs		WT	cHets	cKOs
0.844923	0.847805	0.93		0.892582	0.864368	0.882944
0.863505	0.786132	0.86		0.905466	0.822671	0.836741
0.912321	0.791164	0.83		0.790724	0.804531	0.886593
0.856281	0.824579	0.89		0.846834	0.881282	0.929323
0.86762	0.831148	0.89		0.825497	0.75326	0.866609
0.831595	0.868284	0.857		0.800731	0.860856	0.871883
0.781487	0.848018	0.89		0.788895	0.748874	0.786998
0.765252	0.736019	0.85		0.794002	0.87272	0.922072
0.836434	0.801676	0.92		0.740818	0.74203	0.837384
0.841069	0.759759	0.872		0.803496	0.875688	0.85941
0.699203	0.733434	0.866		0.844746	0.811755	0.826614
0.818357	0.713301	0.76		0.771124	0.824598	0.911212
0.83869	0.875458	0.88		0.742538	0.696556	0.681313
0.903252	0.751117	0.79		0.917313	0.717089	0.787827
0.811993	0.779723	0.93		0.81905	0.723592	0.834916
0.856888	0.740783	0.78		0.861026	0.81401	0.876625
0.78	0.895286	0.92		0.777756	0.820636	0.715313
0.730523	0.895272	0.890745		0.703399	0.856054	0.974257
0.796283	0.762219	0.907817		0.809428	0.798082	0.933825
0.782128	0.656089	0.890235		0.90135	0.724705	1.02115
0.700792	0.900159	0.902625		0.728851	0.66133	0.939032
	0.736622	0.882211		0.756467	0.782875	0.83137
	0.753074	0.868432			0.892384	0.823891
	0.812953	0.89651			0.852383	0.942087
		0.861975				0.902785

## Sheet: Fig. 6
Fig. 6c
Firing frequency (Hz)
WT	WT	cKO	cKO
FS	RS	FS	RS
115	23.75	25	65
62.5	34.3	28.75	137.5
80	15	27.5	65
65	21.3	25	73.75
70	25	22
	37.5	35
	21.25	52.5
	25	52.5
		25
		25
		25
		28.75
Fig. 6d					Fig. 6e					Fig. 6f
uIPSC Amplitude (pA)					uIPSC rising slope (pA/ms)					uIPSCcharge (pC)
WT	WT	cKO	cKO		WT	WT	cKO	cKO		WT	WT	cKO	cKO
FS	RS	FS	RS		FS	RS	FS	RS		FS	RS	FS	RS
207	76	31.6	16		171	25	13.1	6.9		3.5	2	0.78	0.16
451	9.7	15.2	27.6		354	3.5	4.1	12.45		5.2	0.32	0.2	0.42
530	20.9	20	68		321	12.4	6.8	28.1		8.7	0.4	0.29	1.2
189	36.5	7.9	19.7		75	9.9	2.6	3.6		2.4	0.8	0.2	0.31
269	55.6	55			211	21.6	13.36			3.4	0.73	1.15
	29.5	29				11.8	23.4				0.4	0.33
	40	80				13.4	46.5				0.6	1.05
	18.7	22.9				9.2	10				0.2	0.4
		31.9					9					0.6
		55					32.9					0.9
		13.6					36.5					1.5
		43					27					0.5

## Sheet: Fig. 7
%tdTomato that express PV									Raw data
WT	%	cHet	%	cKO	%	cKO/TSC1 rescue	%		WT	tdTomato+ only	tdTomato+/PV+	cHet	tdTomato+ only	tdTomato+/PV+	cKO	tdTomato+ only	tdTomato+/PV+	cKO/TSC1 rescue	tdTomato+ only	tdTomato+/PV+
mouse 1	22.6415	mouse 1	25.8427	mouse 1	37.5817	mouse 1	17.5		mouse 1	106	67	mouse 1	267	69	mouse 1	306	115	mouse 1	80	14
mouse 2	20	mouse 2	12.5984	mouse 2	25	mouse 2	12.8571		mouse 2	45	24	mouse 2	254	32	mouse 2	136	34	mouse 2	70	9
mouse 3	18.3673	mouse 3	22.3333	mouse 3	44.3737	mouse 3	17.9641		mouse 3	49	9	mouse 3	300	67	mouse 3	471	209	mouse 3	167	30
mouse 4	20								mouse 4	130	26
Avg	20.2522		20.2582		35.6518		16.1071
STDEV	1.76906		6.86167		9.82997		2.82407
SEM	0.884528		3.96158		5.67533		1.63048
Soma size
WT	area	cHet	area	cKO	area	cKO/TSC1 rescue	area
	107		170		167		207.459
	87		101		127		93.498
	53		173		400		203.553
	183		174		275		116.562
	143		169		429		199.146
	152		200		267		195.041
	131		171		218		95.139
	87		217		61		142.969
	99		137		191		78.978
	153		138		185		203.865
	149		157		114		113.286
	138		124		212		163.718
	158		57		272		209.965
	123		103		133		137.102
	161		182		348		161.67
	79		129		146		128.279
	109		75		129		127.057
	186		161		146		70.098
	144		267		81		176.136
	137		251		131		148.052
	119		72		265		138.656
	158		241		180		170.533
	90		133		127		109.365
	146		93		225		126.657
	137		137		188		114.549
	181		122		182		211.883
	136		102		226		136.752
	104		47		236		199
	160		177		25		188.091
	209		131		5		225.23
	138		161		301		100.963
	77		118		125		171.27
	187		131		296		182.701
	165		128		200		122.422
	81		84		197		170.378
	185		90		254		135.311
	134		75		253		171.135
	93		92		163		139.981
	21		90		267		173.568
	125		90		273		102.962
	116		132		150		136.398
	103		103		393		224.299
	24		80		562		115.232
	114		67		255		184.456
	32		240		317		101.479
	103		116		97		104.768
	50		109		408		92.283
	131		126		186		140.746
	64		115		120		102
	103		113		76		85.927
	168		106		151		142.659
	37		66		123		129.388
	163		161		218		158.349
	175		98		76		104.226
	102		131		281		94.429
	139		154		373		130.826
	164		131		242		165.708
	119		71		103		201.42
	140		82		138		120.96
	106		119		275		131.35
	135		115		193		175.031
	79		69		113		154.596
	163		147		64		156.321
	116		81		207		173.763
	98		79		246		173.065
	126		135		166		97.414
	114		106		175		87.244
	135		139		276		206.902
	267		458		133		115.593
	227		168		321		109.281
	104		322		183		174
	117		115		180		113.899
	101		161		369		106.746
	115		130		332		73.226
	100		96		150		114.667
Avg	125		134.813		208.96		143.488

## Sheet: Fig. 8
tdTomato+/PV+ cells/mm2									Soma Size (n=75 cells, 25 per mouse)
cHet				cKO						ID	AU		ID	AU		ID	AU		ID	AU
veh	cells/mm2	rapa	cells/mm2	veh	cells/mm2	rapa	cells/mm2		cHet	mouse 1	93	cHet	mouse 1	39	cKO	mouse 1	118	cKO	mouse 1	57
mouse 1	15.2458	mouse 1	9.81281	mouse 1	27.8311	mouse 1	12.1367				73			53			120			58
mouse 2	8.86848	mouse 2	12.8476	mouse 2	28.157	mouse 2	11.4079		5day		55	5day		73	5day		120	5day		46
mouse 3	6.38394	mouse 3	6.48477	mouse 3	28.3391	mouse 3	11.4231		Veh		48	rapa		64	Veh		68	rapa		67
Avg	10.1661		9.71507		28.1091		11.6559				62			91			157			83
STDEV	4.57121		3.18256		0.257374		0.416449				76			55			96			78
SEM	2.63919		1.83745		0.148595		0.240437				40			51			74			37
											86			39			78			72
											72			42			83			147
											61			53			70			112
											81			67			74			47
											86			70			71			68
											124			65			59			132
											126			58			158			127
											44			79			66			78
											42			60			44			138
											71			96			121			98
											69			46			100			112
											62			50			158			135
											63			51			276			126
											60			54			175			176
											55			80			114			70
											66			45			150			53
											85			41			162			131
											61			43			129			70
										mouse 2	42		mouse 2	66		mouse 2	196		mouse 2	71
											53			79			151			116
											62			79			162			129
											68			72			75			103
											65			68			190			114
											75			55			127			115
											55			70			184			94
											78			72			164			33
											51			61			110			40
											51			76			167			167
											56			32			191			109
											45			63			183			144
											68			66			135			85
											74			68			79			126
											60			67			202			80
											56			76			102			103
											68			46			136			71
											68			43			141			70
											35			66			225			67
											24			47			85			92
											38			63			194			48
											51			64			181			76
											52			48			245			58
											62			20			210			73
											63			85			182			124
										mouse 3	89		mouse 3	75		mouse 3	62		mouse 3	123
											70			57			192			124
											65			53			133			154
											87			54			121			115
											62			55			149			81
											64			43			186			144
											57			43			129			120
											84			55			119			154
											72			63			158			91
											68			59			83			125
											77			44			163			82
											64			67			189			189
											62			44			68			123
											57			66			183			131
											62			24			119			108
											73			35			172			89
											49			50			108			174
											60			53			129			86
											50			57			131			83
											78			57			131			138
											51			42			161			164
											78			57			155			161
											66			50			123			150
											61			76			92			57
											64			66			142			113
										Avg	64.68			58.16			136.747			102.733

## Sheet: Fig. 9
Fig. 9d	Maximum firing frequency (Hz)				Fig. 9f	Maximum firing frequency (Hz)
cHets					cKOs
Vehicle	Rapamycin				Vehicle	Rapamycin
62.5	41.5				42.5	68.75
127	23.75				96.2	27.5
60	51.2				48.75	60
73.5	1.25				60	61.25
43.5	20				30	61.25
33.75	25				37.5	121
40	18.75				76.5	56.25
58.75	30				98.75	18.75
46.25	38.5				82.5	17.5
50	51.25				131.25	30
126	36.25				42.5	53.75
96.25	81.25				83.75	37.5
48.25	103				95	43.75
42.5	92.5				46.25	36.2
45	37.5				105	40
20	40				66.25	12.5
22	41.25				60	13.5
38.75					56.5	22.5
					87.5	140
						78
Fig. 9c
	cHets	Vehicle																				cHets	Rapamycin
	Number of APs																					Number of APs
Current																					Current
0	0	0	0	0	0	0	0	0	0	0	0	0	0	0	0	0	0				0	0	0	0	0	0	0	0	0	0	0	0	0	0	0	0	0	0
25	0	1	0	1	1	0	0	0	0	2	8	4	0	10	2	0	3				25	1	0	8	0	2	0	1	0	6	2	6	0	0	0	0	0	2
50	1	3	0	5	6	1	11	2	20	8	14	11	0	14	10	0	10				50	10	5	20	0	4	5	4	1	12	11	12	1	0	0	6	0	7
75	4	8	0	12	12	2	18	24	34	14	20	17	1	17	16	1	14				75	17	14	24	0	5	10	10	4	17	16	15	3	0	0	11	1	12
100	6	13	3	16	17	5	24	52	46	21	23	21	1	16	20	6	18				100	23	19	29	0	11	13	14	13	22	21	18	18	0	0	14	5	15
125	9	16	5	20	20	15	32	62	55	25	27	24	3	11	23	10	22				125	28	14	31	0	16	19	15	15	25	24	21	35	1	0	17	18	18
150	12	18	7	23	24	21	35	71	64	29	29	27	6	9	26	16	25				150	33	11	33	0	8	20	13	16	27	28	23	38	1	1	19	18	19
175	17	21	7	26	27	25	37	80	70	32	31	27	8	10	28	19	28				175	20	5	37	1	10	19	12	20	29	31	25	44	3	3	21	23	21
200	23	23	9	27	30	28	40	85	74	35	32	29	11	9	29	21	31				200	8	3	38	1	10	13	12	24	30	33	26	58	6	13	22	34	23
225	29	25	10	30	32	32	32	90	77	36	33	29	10	10	31	25	34				225	7	2	38	1	6	12	11	19	31	35	27	41	8	23	24	23	25
250	33	27	13	31	35	33	22	95	75	39	34	30	11	10	25	28	35				250	6		41	1	8	9	7	20	31	37	27	65	12	36	26	32	26
275	37	28	13	32	36	35	15	97	28	30	21	36	13	10	10	30	38				275	5		37	2	6	9	9	19	29	39	28	44	50	46	24	21	27
300	41	30	15	33	38	37	15	101	9	18	25	30	16	12	8	34	39				300	4		33	2	5	8	7	23	27	40	29	26	65	52	27	13	28
325	44	31	16	34	39	37	16	68	5	14	23	29	14	8	6	30	41				325	4		20	2	4	7	7	16	25	14	28	7	70	58	28	8	29
350	47	32	18	33	41	37	15	16	4	11	26	23	14	10	5	38	42				350	3		28	2	4	7	6	11	27	9	26	5	75	60	29	6	30
Fig. 9e
	cKOs	Vehicle																				cKOs	Rapamycin
	Number of APs																					Number of APs
Current																					Current
0	0	0	0	0	0	0	0	0	0	0	0	0	0	0	0	0	1	0	0		0	0	0	3	0	0	0	0	0	0	0	0	0	0	0	0	0	0	0	0	0
25	0	0	0	0	0	0	0	0	0	0	0	0	0	0	0	0	5	0	0		25	0	1	8	0	8	0	0	0	0	0	0	1	4	7	0	0	0	0	0	0
50	0	0	0	6	0	0	0	0	0	13	0	0	0	5	1	0	12	3	0		50	0	3	13	1	14	2	0	0	1	3	3	8	11	17	1	0	0	0	0	4
75	0	0	1	10	0	0	0	2	0	26	0	0	1	12	3	0	16	8	0		75	0	6	18	6	19	33	5	0	5	6	12	13	18	22	3	0	2	2	0	11
100	0	0	3	15	1	0	0	5	1	38	0	0	9	18	8	1	22	14	0		100	3	12	22	11	25	46	12	0	6	8	19	16	23	27	9	0	3	3	0	16
125	0	0	5	19	3	1	0	16	5	50	0	0	16	20	17	6	27	19	11		125	14	15	25	16	29	57	16	0	19	10	26	20	27	29	17	0	5	4	2	21
150	2	0	7	23	7	2	7	34	13	59	0	2	23	24	28	15	33	22	21		150	20	22	30	21	34	68	20	0	8	13	31	23	29	14	24	1	5	7	8	26
175	5	0	15	26	9	5	28	48	18	67	0	10	30	27	37	22	38	26	29		175	25	22	33	27	35	78	24	1	21	15	35	26	33	8	29	2	7	12	30	30
200	8	1	23	29	11	7	36	55	24	75	0	20	35	30	43	27	44	29	35		200	29	26	30	30	39	84	27	3	28	17	38	27	34	6	32	3	8	15	44	33
225	10	24	27	32	13	10	43	65	30	82	1	22	42	31	49	30	48	32	39		225	33	28	38	33	44	90	30	5	17	19	41	29	35	5	22	4	9	14	53	36
250	13	37	29	34	14	13	49	73	33	88	1	32	47	33	54	34	52	35	46		250	36	29	40	36	44	95	33	6	23	18	43	31	12	3	11	4	10	20	61	40
275	15	42	32	35	15	16	54	79	38	93	0	39	51	34	60	37	58	37	48		275	39	32	48	38	49	97	35	8	18	22	45	32	8	3	8	4	10	13	71	43
300	18	49	33	37	19	16	58	78	43	97	6	43	55	35	63	36	61	39	51		300	42	34	43	39	50	49	38	9	30	23	43	33	6	2	6	6	8	16	79	45
325	20	53	34	39	18	22	60	58	47	101	8	50	58	37	67	41	64	40	53		325	44	34	48	41	49	14	40	9	15	24	18	14	7	2	5	7	12	16	87	48
350	22	57	36	40	19	20	62	47	50	103	11	55	62	36	71	43	67	43	55		350	46	35	48	42	52	8	42	11	9	25	15	10	5	2	5	7	8	16	94	51

## Sheet: Supp Fig. 1
pS6+ cell density
WT		cHet		cKO
mouse 1	20.98	mouse 1	45.89	mouse 1	122.46
mouse 2	21.04	mouse 2	47.66	mouse 2	113.29
mouse 3	19.09	mouse 3	32.03	mouse 3	114.03

[truncated: 13 more sheets: Supp Fig. 2, Supp Fig. 3, Suppl. Fig. 4, Supp Fig. 5, Supp Fig. 6, Supp. Fig. 7, Supp. Fig. 9, Supp Fig. 10, Supp Fig. 11, Supp Fig. 12, Supp Fig. 13, Supp Fig. 14, Supp Fig. 15]
